# Supplementary material for: p53-mediated control of aspartate-asparagine homeostasis dictates LKB1 activity and modulates cell survival
Source: Nat Commun. 2020 Apr 9;11:1755. doi: 10.1038/s41467-020-15573-6 (PMC7145870; doi:10.1038/s41467-020-15573-6)
Supplement: Supplementary file 3 — Source Data [file 41467_2020_15573_MOESM3_ESM.xlsx]

## Sheet: Fig 1B
samples for facs analysis	Lymphocytes | Count	Lymphocytes/GFP+ | Count	GFP+/10^5 white blood cells	mice and treatment
Specimen_001_KO inhi 1.fcs	195295	18	9.21683	p53 KO mice treated with ASNase
Specimen_001_KO inhi 2.fcs	133950	28	20.9033
Specimen_001_KO inhi 3.fcs	189510	42	22.1624
Specimen_001_KO inhi 4.fcs	51964	16	30.7905
Specimen_001_KO inhi 5.fcs	51529	11	21.3472
Specimen_001_KO inhi 6.fcs	50388	21	41.6766
Specimen_001_KO none 1.fcs	195067	127.543	65.3844	p53 KO mice treated with vehicle
Specimen_001_KO none 2.fcs	190230	61.4181	32.2862
Specimen_001_KO none 3.fcs	162435	253.757	156.22
Specimen_001_KO none 4.fcs	110747	135.193	122.074
Specimen_001_KO none 5.fcs	167975	134.101	79.8337
Specimen_001_KO none 6.fcs	17294	9.99996	57.8233
Specimen_001_KO none 7.fcs	123785	227.764	184
Specimen_001_KO none 8.fcs	51311	115.45	225
Specimen_001_KO none 9.fcs	52798	90.2846	171
Specimen_001_WT inhi 1.fcs	173064	41	23.6907	p53 WT mice treated with ASNase
Specimen_001_WT inhi 9.fcs	176362	40	22.6806
Specimen_001_WT inhi 2.fcs	194845	34	17.4498
Specimen_001_WT inhi 3.fcs	183543	12	6.53798
Specimen_001_WT inhi 4.fcs	186251	33	17.718
Specimen_001_WT inhi 5.fcs	192650	23	11.9387
Specimen_001_WT none 1.fcs	161743	141.849	87.7005	p53 WT mice treated with vehicle
Specimen_001_WT none 9.fcs	195925	104.98	53.5816
Specimen_001_WT none 2.fcs	180679	57.9373	32.0664
Specimen_001_WT none 3.fcs	172582	49.5258	28.697
Specimen_001_WT none 4.fcs	167527	78.8864	47.0888
Specimen_001_WT none 5.fcs	187915	209.138	111.294
Specimen_001_WT none-6.fcs	54250	42.8811	79.0434
Specimen_001_WT none-7.fcs	53862	10.7724	20
Specimen_001_WT none-8.fcs	55341	66.9626	121

## Sheet: Fig 1C
samples for facs analysis	Asn（uM）	GFP cell number	mice and treatment
Specimen_001_WT none-9	39.442	53.5816	p53 WT mice treated with vehicle
Specimen_001_WT none-6	73.532	79.0434
Specimen_001_WT none-7.fcs	82.943	20
Specimen_001_WT none 3.fcs	60.5453	28.697
Specimen_001_WT none 4.fcs	46.634	47.0888
Specimen_001_WT none 1.fcs	44.243	87.7005
Specimen_001_WT none-8.fcs	93.423	121
Specimen_001_WT none 5.fcs	86.645	111.294
Specimen_001_WT none 2.fcs	125.754	32.0664
Specimen_001_WT inhi 6.fcs	2.331		p53 WT mice treated with ASNase
Specimen_001_WT inhi 7.fcs	4.215
Specimen_001_WT inhi 2.fcs	5.586	17.4498
Specimen_001_WT inhi 1.fcs	3.232	23.6907
Specimen_001_WT inhi 5.fcs	3.438	11.9388
Specimen_001_WT inhi 9.fcs	2.173	22.6806
Specimen_001_WT inhi 4.fcs	6.766	17.718
Specimen_001_WT inhi 3.fcs	5.136	6.53798
Specimen_001_WT inhi 8.fcs	6.027
Specimen_001_KO none 2.fcs	34.765	32.2862	p53 KO mice treated with vehicle
Specimen_001_KO none 7.fcs	223.533	184
Specimen_001_KO none 3.fcs	179.63	156.22
Specimen_001_KO none 1.fcs	52.732	65.3844
Specimen_001_KO none 8.fcs	187.921	225
Specimen_001_KO none 6.fcs	68.323	57.8233
Specimen_001_KO none 4.fcs	179.535	122.074
Specimen_001_KO none 5.fcs	204.55	79.8337
Specimen_001_KO none 9.fcs	128.44	171
Specimen_001_KO inhi 2.fcs	3.133	20.9033	p53 KO mice treated with ASNase
Specimen_001_KO inhi 1.fcs	8.114	9.21683
Specimen_001_KO inhi 3.fcs	11.422	22.1624
Specimen_001_KO inhi 4.fcs	6.122	30.7905
Specimen_001_KO inhi 6.fcs	10.931	41.6766
Specimen_001_KO inhi 5.fcs	4.452	21.3472
Specimen_001_KO inhi 8.fcs	4.342
Specimen_001_KO inhi 7.fcs	8.121
Specimen_001_KO inhi 9.fcs	6.422

## Sheet: Fig 1E
record of the status of mice								survival analysis
monitor (days)	WT-ctrl	WT-EL4	WT-EL4 + ASNase	KO-ctrl	KO-EL4	KO-EL4 + ASNase		monitor (days)	WT-ctrl	WT-EL4	WT-EL4 + ASNase	KO-ctrl	KO-EL4	KO-EL4 + ASNase
49	live			live				49	0			0
49	live			live				49	0			0
49	live			live				49	0			0
21					dead	dead		21					1	1
21					dead			21					1
24		dead	dead		dead			24		1	1		1
24		dead			dead			24		1			1
24		dead						24		1
25		dead			dead			25		1			1
27					dead	dead		27					1	1
28					dead			28					1
28					dead			28					1
29					dead			29					1
29			dead					29			1
29						dead		29						1
30		dead	dead					30		1	1
32		dead				dead		32		1				1
34			dead					34			1
35		dead				dead		35		1				1
36		dead	dead			dead		36		1	1			1
38		dead	dead					38		1	1
39						dead		39						1
42			dead			dead		42			1			1
45			dead			dead		45			1			1
49			dead					49			1

## Sheet: Fig 1F
cell line	culture condition	total cell number (10^5)
Jurkat	DMEM	0.91	1.09	0.96
	DMEM, 0.1mM Asn	3.2	3.64	3.48
	p53+/+ CM	2.09	2.14	2.01
	p53-/- CM	2.84	2.68	2.57
U937	DMEM	1.43	1.32	1.21
	DMEM, 0.1mM Asn	4.02	4.41	4.21
	p53+/+ CM	2.42	2.31	2.26
	p53-/- CM	2.76	2.86	2.7
MOLT4	DMEM	0.72	0.67	0.77
	DMEM, 0.1mM Asn	2.26	2.26	2.42
	p53+/+ CM	1.6	1.71	1.75
	p53-/- CM	1.98	1.82	1.93
K562	DMEM	2.7	2.63	2.67
	DMEM, 0.1mM Asn	2.96	2.84	2.81
	p53+/+ CM	3.08	2.96	3.15
	p53-/- CM	3.14	2.89	2.98

## Sheet: Fig 1G
cell line	\	total cell number （10^5）
Jurkat	DMEM (normal)	1.2	1.01	1.19
	DMEM 0.1mM Glu	1.05	0.89	1.16
	DMEM 1mM Glu	1.23	1.12	1.07
	DMEM 0.1mM Asp	0.91	0.85	0.83
	DMEM 1mM Asp	0.73	0.8	0.71
U937	DMEM (normal)	1.21	1.15	1.3
	DMEM 0.1mM Glu	1.27	1.02	1.11
	DMEM 1mM Glu	1.33	1.19	1.11
	DMEM 0.1mM Asp	1.11	1.02	0.93
	DMEM 1mM Asp	0.81	0.72	0.7
MOLT4	DMEM (normal)	0.56	0.65	0.7
	DMEM 0.1mM Glu	0.51	0.48	0.41
	DMEM 1mM Glu	0.48	0.43	0.55
	DMEM 0.1mM Asp	0.38	0.25	0.31
	DMEM 1mM Asp	0.39	0.32	0.35

## Sheet: Fig 1H
	asn Results
Data File	RT	Resp.	Calc. Conc.ng/ml	diluted (vol:vol) with 80% ACN when loaded onto LCMS (ng/ml)	diluted ratio (vol:vol) with 100% ACN when extracting ASN from medium	final ASN concentration (ng/ml)	group
ASNstd-25ng.d	3.02825	5121.81	17.7779	calibration
ASNstd-50ng.d	3.03932	10320.9	59.7494
ASNstd-100ng.d	3.03932	16506.8	109.687
ASNstd-500ng.d	3.02827	65039.6	501.486
ASNstd-750ng.d	3.03932	98703.8	773.253
ASNstd-1000ng.d	3.03932	122214	963.047
F-DMEM A.d	3.06145	1127.83	0.887298	4.43649	1.55528	6.9	DMEM blank
F-DMEM B.d	3.03932	1322.41	1.04206	5.21028	2.09202	10.9
F-DMEM C.d	3.03932	1036.23	0.811789	4.05895	1.23185	5
F-WT 0.5 A.d	3.03932	1032.78	5.8366	29.183	1.57969	46.1	WT 0.5h
F-WT 0.5 B.d	3.03932	973.357	5.50081	27.504	1.49069	41
F-WT 0.5 C.d	3.03932	920.24	5.24264	26.2132	1.33521	35
F-WT 1 A.d	3.03932	876.836	4.7216	23.608	2.32529	54.8955	WT 1h
F-WT 1 B.d	3.03932	1048.5	5.83903	29.1951	2.06199	60.2
F-WT 1 C.d	3.03932	958.919	5.38425	26.9212	2.16929	58.4
F-WT 2 A.d	3.03932	1290.52	8.06123	40.3061	2.19073	88.3	WT 2h
F-WT 2 B.d	3.03932	1104.44	6.55905	32.7953	2.54	83.3
F-WT 2 C.d	3.03932	1036.99	6.1579	30.7895	2.44889	75.4
F-WT 4 A.d	3.03932	1736.19	11.6591	58.2953	1.60482	93.5533	WT 4h
F-WT 4 B.d	3.03933	1626.24	10.4953	52.4766	1.68265	88.3
F-WT 4 C.d	3.03933	1438.63	9.25686	46.2843	1.76518	81.7
F-KO 0.5 A.d	3.03933	790.157	4.02185	20.1093	2.43171	48.9	KO 0.5h
F-KO 0.5 B.d	3.03932	1012.33	5.81543	29.0772	1.78491	51.9
F-KO 0.5 C.d	3.03932	1151.93	6.67844	33.3922	1.65608	55.3
F-KO 1 A.d	3.03932	1030.45	5.96171	29.8085	2.38858	71.2	KO 1h
F-KO 1 B.d	3.03933	990.853	5.64205	28.2102	2.31831	65.4
F-KO 1 C.d	3.03933	1096.96	6.2783	31.3915	2.49431	78.3
F-KO 2 A.d	3.03932	1472.92	9.53369	47.6684	2.44606	116.6	KO 2h
F-KO 2 B.d	3.03932	1083.29	6.38829	31.9415	3.00237	95.9
F-KO 2 C.d	3.03932	1441.89	9.38876	46.9438	2.42204	113.7
F-KO 4 A.d	3.03932	2014.64	13.9069	69.5346	1.84369	128.2	KO 4h
F-KO 4 B.d	3.03933	1745.8	11.7367	58.6833	1.95286	114.6
F-KO 4 C.d	3.03933	1985.61	13.7484	68.7419	1.83149	125.9

## Sheet: Fig 1i
cell line	culture condition	total cell number （10^5）
leukemia EL4	DMEM p53+/+	7.99	7.88	7.77
	DMEM p53-/-	9.53	10.4	10.1
	DMEM p53+/+ ASNase	4.12	3.84	4.02
	DMEM p53-/- ASNase	4.32	3.54	3.62

## Sheet: Fig 2B
cell line	Sample Name	Target Name	Reporter	RQ	cell line	Sample Name	Target Name	Reporter	RQ
Human HCT116 cells	p53++	ASNS	SYBR	1	Human U2OS cells	vector	ASNS	SYBR	1
	p53++	ASNS	SYBR	1.05		vector	ASNS	SYBR	1.05
	p53++	ASNS	SYBR	0.9702		vector	ASNS	SYBR	0.9532
	p53--	ASNS	SYBR	2.04457		sh53	ASNS	SYBR	1.6599
	p53--	ASNS	SYBR	1.91434		sh53	ASNS	SYBR	1.53579
	p53--	ASNS	SYBR	1.81257		sh53	ASNS	SYBR	1.66212
	p53++	p53	SYBR	1		vector	p53	SYBR	1
	p53++	p53	SYBR	1.03		vector	p53	SYBR	1.02
	p53++	p53	SYBR	0.9802		vector	p53	SYBR	0.9532
	p53--	p53	SYBR	0.000289295		sh53	p53	SYBR	0.0661741
	p53--	p53	SYBR	0.00035425		sh53	p53	SYBR	0.0832141
	p53--	p53	SYBR	0.000269565		sh53	p53	SYBR	0.0691213
	p53++	p21	SYBR	1		vector	p21	SYBR	1
	p53++	p21	SYBR	1.09		vector	p21	SYBR	1.1
	p53++	p21	SYBR	0.975		vector	p21	SYBR	0.965
	p53--	p21	SYBR	0.168298		sh53	p21	SYBR	0.119013
	p53--	p21	SYBR	0.196436		sh53	p21	SYBR	0.134312
	p53--	p21	SYBR	0.153323		sh53	p21	SYBR	0.106533
	p53++	Actin	SYBR			vector	Actin	SYBR
	p53++	Actin	SYBR			vector	Actin	SYBR
	p53++	Actin	SYBR			vector	Actin	SYBR
	p53--	Actin	SYBR			sh53	Actin	SYBR
	p53--	Actin	SYBR			sh53	Actin	SYBR
	p53--	Actin	SYBR			sh53	Actin	SYBR

## Sheet: Fig 2F
mice	Sample Name	Target Name	Reporter	RQ mean	RQ upper	RQ lower
p53 WT and KO mice	BM p53 WT	ASNS	SYBR	1	1.13991	0.877265
	BM p53 KO	ASNS	SYBR	1.30732	1.36104	1.16151
	Pancreas p53 WT	ASNS	SYBR	1	1.75757	0.568968
	Pancreas p53 KO	ASNS	SYBR	3.13366	3.63084	2.70456
	Liver p53 WT	ASNS	SYBR	1	1.09245	0.896766
	Liver p53 KO	ASNS	SYBR	2.23873	2.49282	2.01053
	Brain p53 WT	ASNS	SYBR	1	1.18453	0.844217
	Brain p53 KO	ASNS	SYBR	1.43557	1.58587	1.29952

## Sheet: Fig 2H
cell line tested
HCT116		U2OS
p53++	p53--	shvector	shp53
(ng/μg protiein·min)
0.0133663	0.01686	0.0213183	0.0264989
0.0101005	0.0146455	0.0222916	0.0270487
0.0101973	0.0151766	0.0205152	0.0260099
ASNS activity (not shown in MS)	ng/ul protein. Min
EL4	U2OS	HCT116
0.0408155	0.0224321	0.011
0.0385666	0.0210004	0.0100025
0.0403112	0.0201989	0.00922574

[truncated: 76 more sheets: Fig 2i, Fig 2J, Fig 2K, Fig 2L, Fig 2M, Fig 2N, O, Fig 2P, Fig 3A, Fig 3C, Fig 3D, Fig 3F, Fig 3G, Fig 3H, Fig 3I, Fig 3J, Fig 3K, Fig 4A, Fig 4B, Fig 4C, Fig 4D …]
